# Supplementary material for: LL-37 Might Promote Local Invasion of Melanoma by Activating Melanoma Cells and Tumor-Associated Macrophages
Source: Cancers (Basel). 2023 Mar 9;15(6):1678. doi: 10.3390/cancers15061678 (PMC10046113; doi:10.3390/cancers15061678)
Supplement: Supplementary file 1 [file cancers-15-01678-s001.zip]

Archive with 1 entries (1 files):
- cancers-2086122-supplementary.pdf
